# Supplementary material for: Gamification as an Educational Approach for Oncological Patients: A Systematic Scoping Review
Source: Healthcare (Basel). 2023 Dec 7;11(24):3116. doi: 10.3390/healthcare11243116 (PMC10742971; doi:10.3390/healthcare11243116)
Supplement: Supplementary file 1 [file healthcare-11-03116-s001.zip]

Archive with 2 entries (2 files):
- Table S1- Search strategies.pdf
- Table S2- Data extraction Table.pdf
